# Supplementary material for: The Complete Mitochondrial Genome of Triplophysa brevicauda and the Analysis of Phylogeny and Selective Pressure Within Genus Triplophysa
Source: Genes (Basel). 2026 Jun 25;17(7):734. doi: 10.3390/genes17070734 (PMC13408864; doi:10.3390/genes17070734)
Supplement: Supplementary file 1 [file genes-17-00734-s001.zip]

Archive with 7 entries (7 files):
- Fig S1-edited.pdf
- Fig S2- edited.pdf
- Fig S3-edited.pdf
- Table S1 - edited.pdf
- Table S2 - edited.pdf
- Table S3 - edited.pdf
- Table S4-edited.xlsx
