# Supplementary material for: The Complete Mitochondrial Genome of Triplophysa brevicauda and the Analysis of Phylogeny and Selective Pressure Within Genus Triplophysa
Source: Genes (Basel). 2026 Jun 25;17(7):734. doi: 10.3390/genes17070734 (PMC13408864; doi:10.3390/genes17070734)
Supplement: Supplementary file 1 [file genes-17-00734-s001.zip › Table S4-edited.xlsx]

## Sheet: Raw Data
Table S4. Results of one-way ANOVA and Tukey’s HSD post hoc tests for morphometric differentiation among Triplophysa species
species	value
T.langpingensis	0.0552
T.langpingensis	0.0856
T.langpingensis	0.026
T.langpingensis	0.0223
T.langpingensis	0.0327
T.langpingensis	0.0239
T.langpingensis	0.0266
T.langpingensis	0.0884
T.langpingensis	0.0433
T.langpingensis	0.0566
T.langpingensis	0.1707
T.langpingensis	0.0542
T.langpingensis	0.0739
T.yarkandensis	0.0156
T.yarkandensis	0.0583
T.yarkandensis	0.0075
T.yarkandensis	0.0095
T.yarkandensis	0.0044
T.yarkandensis	0.0088
T.yarkandensis	0.0063
T.yarkandensis	0.0163
T.yarkandensis	0.0208
T.yarkandensis	0.0115
T.yarkandensis	0.0124
T.yarkandensis	0.0178
T.yarkandensis	0.0216
T.cehengensis	0.0211
T.cehengensis	0.2178
T.cehengensis	0.0393
T.cehengensis	0.0575
T.cehengensis	0.0333
T.cehengensis	0.0581
T.cehengensis	0.091
T.cehengensis	0.0842
T.cehengensis	0.2686
T.cehengensis	0.0941
T.cehengensis	0.0981
T.cehengensis	0.0977
T.cehengensis	0.0968
T.nanpanjiangensis	0.1368
T.nanpanjiangensis	0.3283
T.nanpanjiangensis	0.0193
T.nanpanjiangensis	0.0403
T.nanpanjiangensis	0.0272
T.nanpanjiangensis	0.0189
T.nanpanjiangensis	0.059
T.nanpanjiangensis	0.241
T.nanpanjiangensis	0.0775
T.nanpanjiangensis	0.0561
T.nanpanjiangensis	0.1238
T.nanpanjiangensis	0.0977
T.baotianensis	0.0725
T.baotianensis	0.1933
T.baotianensis	0.0385
T.baotianensis	0.0471
T.baotianensis	0.1084
T.baotianensis	0.0483
T.baotianensis	0.1543
T.baotianensis	0.1385
T.baotianensis	0.0937
T.baotianensis	0.3139
T.baotianensis	0.1817
T.baotianensis	0.1516
T.anlongensis	0.0868
T.anlongensis	0.1861
T.anlongensis	0.192
T.anlongensis	0.3643
T.anlongensis	0.1061
T.anlongensis	0.1189
T.anlongensis	0.1516
T.anlongensis	0.1751
T.rongduensis	0.1218
T.rongduensis	0.2761
T.rongduensis	0.1141
T.rongduensis	0.1291
T.rongduensis	0.5367
T.rongduensis	0.1444
T.zhenfengensis	0.3946
T.zhenfengensis	0.3207
T.zhenfengensis	0.1698
T.zhenfengensis	0.408
T.zhenfengensis	0.135
T.zhenfengensis	0.2964
T.qiubeiensis	0.0654
T.qiubeiensis	0.1671
T.qiubeiensis	0.0192
T.qiubeiensis	0.0236
T.qiubeiensis	0.0368
T.qiubeiensis	0.0643
T.qiubeiensis	0.0652
T.qiubeiensis	0.0978
T.qiubeiensis	0.1349
T.qiubeiensis	0.0684
T.qiubeiensis	0.1337
T.qiubeiensis	0.0927
T.qiubeiensis	0.0426
T.erythraea	0.0291
T.erythraea	0.3562
T.erythraea	0.0258
T.erythraea	0.0503
T.erythraea	0.0324
T.erythraea	0.037
T.erythraea	0.0561
T.erythraea	0.1333
T.erythraea	0.0757
T.erythraea	0.0735
T.erythraea	0.1245
T.erythraea	0.1148
T.erythraea	0.345
T.longipectoralis	0.2369
T.longipectoralis	0.2894
T.longipectoralis	0.1411
T.longipectoralis	0.135
T.longipectoralis	0.1624
T.longipectoralis	0.1243
T.longipectoralis	0.0961
T.macrocephala	0.263
T.macrocephala	0.0849
T.macrocephala	0.0449
T.macrocephala	0.1977
T.macrocephala	0.2126
T.macrocephala	0.0505
T.macrocephala	0.1778
T.macrocephala	0.0902
T.nandanensis	0.1122
T.nandanensis	0.114
T.nandanensis	0.042
T.nandanensis	0.1087
T.nandanensis	0.1683
T.nandanensis	0.13
T.nandanensis	0.0786
T.nandanensis	0.1643
T.nandanensis	0.1722
T.tianeensis	0.7162
T.tianeensis	0.0667
T.tianeensis	0.1061
T.huapingensis	0.058
T.huapingensis	0.1515
T.huapingensis	0.0581
T.huapingensis	0.04
T.rosa	0.2358
T.rosa	0.3068
T.rosa	0.2648
T.wudangensis	0.1155
T.wudangensis	0.3584
T.wudangensis	0.1469
T.wudangensis	0.2155
T.wudangensis	0.3933
T.wudangensis	0.4115
T.wudangensis	0.2173
T.wudangensis	0.1054
T.wudangensis	1.0806
T.wudangensis	0.3716
T.wudangensis	0.2598
T.longliensis	0.0901
T.longliensis	0.6626
T.longliensis	0.0158
T.longliensis	0.0147
T.longliensis	0.0079
T.longliensis	0.0414
T.longliensis	0.0504
T.longliensis	0.1245
T.longliensis	0.0719
T.longliensis	0.0691
T.longliensis	0.0604
T.longliensis	0.1666
T.longliensis	0.0949
T.xiangxiensis	0.1168
T.xiangxiensis	0.2251
T.xiangxiensis	0.1158
T.xiangxiensis	0.2356
T.xiangxiensis	0.0437
T.xiangxiensis	0.085
T.xiangxiensis	0.0592
T.xiangxiensis	0.2739
T.xiangxiensis	0.0722
T.xiangxiensis	0.1285
T.xiangxiensis	0.133
T.xiangxiensis	0.256
T.xiangxiensis	0.1195
T.brevibarba	0.1235
T.brevibarba	0.0239
T.brevibarba	0.0203
T.brevibarba	0.0333
T.brevibarba	0.0509
T.brevibarba	0.0396
T.brevibarba	0.3039
T.brevibarba	0.3717
T.brevibarba	0.0357
T.brevibarba	0.0697
T.brevibarba	0.0531
T.brevibarba	0.1965
T.pseudostenura	0.3022
T.pseudostenura	0.1608
T.pseudostenura	0.6562
T.scleroptera	1.4706
T.scleroptera	0.0768
T.scleroptera	0.0435
T.scleroptera	0.0294
T.scleroptera	0.0858
T.scleroptera	0.0677
T.scleroptera	0.0148
T.pseudoscleroptera	0.3018
T.pseudoscleroptera	0.1157
T.pseudoscleroptera	0.1339
T.cuneicephala	0.0464
T.cuneicephala	0.1829
T.cuneicephala	0.0415
T.cuneicephala	0.0693
T.cuneicephala	0.1223
T.cuneicephala	0.1922
T.cuneicephala	0.0453
T.cuneicephala	0.4088
T.cuneicephala	0.0791
T.cuneicephala	0.2484
T.robusta	0.186
T.robusta	0.1901
T.robusta	0.2398
T.robusta	1.0383
T.robusta	0.202
T.robusta	0.2773
T.robusta	0.2942
T.grahami	0.0445
T.grahami	0.142
T.grahami	0.0357
T.grahami	0.0671
T.grahami	0.0223
T.grahami	0.0396
T.grahami	0.0939
T.grahami	0.0688
T.grahami	0.0515
T.grahami	0.0306
T.grahami	0.0922
T.grahami	0.0638
T.angeli	0.0873
T.angeli	0.0151
T.angeli	0.0431
T.angeli	0.021
T.angeli	0.0243
T.angeli	0.0188
T.angeli	0.052
T.anterodorsalis	0.0868
T.anterodorsalis	0.6091
T.anterodorsalis	0.0497
T.anterodorsalis	0.1432
T.hsutschouensis	0.1023
T.hsutschouensis	0.0153
T.hsutschouensis	0.0271
T.hsutschouensis	0.0132
T.hsutschouensis	0.1183
T.hsutschouensis	0.0188
T.hsutschouensis	0.1914
T.hsutschouensis	0.1039
T.hsutschouensis	0.0388
T.hsutschouensis	0.4875
T.orientalis	0.0627
T.orientalis	0.0191
T.orientalis	0.1127
T.orientalis	0.0125
T.orientalis	0.0983
T.orientalis	0.0493
T.orientalis	0.0409
T.microps	0.042
T.microps	0.3281
T.microps	0.0273
T.microps	0.1286
T.microps	0.0379
T.microps	0.0234
T.microps	0.039
T.microps	0.0887
T.microps	0.078
T.microps	0.053
T.microps	0.0744
T.microps	0.0377
T.microps	0.0738
T.tibetana	0.0212
T.tibetana	0.0101
T.tibetana	0.0188
T.tibetana	0.0136
T.tibetana	0.0685
T.tibetana	0.1516
T.tibetana	0.1214
T.tibetana	0.0813
T.tibetana	0.0261
T.tibetana	0.0672
T.tibetana	0.094
T.aliensis	0.0556
T.aliensis	0.0405
T.aliensis	0.0102
T.aliensis	0.034
T.aliensis	0.0846
T.aliensis	0.1381
T.aliensis	0.0474
T.aliensis	0.0428
T.aliensis	0.0396
T.aliensis	0.0602
T.lixianensis	0.0341
T.lixianensis	0.0683
T.lixianensis	0.0759
T.lixianensis	0.0905
T.lixianensis	0.4164
T.lixianensis	0.0311
T.lixianensis	0.166
T.stenura	0.0328
T.stenura	0.0378
T.stenura	0.0399
T.stenura	0.0549
T.stenura	0.0536
T.stenura	0.0381
T.stenura	0.0391
T.stenura	0.1684
T.stenura	0.044
T.stenura	0.4738
T.brevicauda	0.0514
T.brevicauda	0.0252
T.brevicauda	0.0765
T.brevicauda	0.0855
T.brevicauda	0.1341
T.brevicauda	0.1205
T.brevicauda	0.1
T.brevicauda	0.4477
T.nujiangensa	0.1123
T.nujiangensa	0.2791
T.nujiangensa	0.197
T.nujiangensa	0.1306
T.nujiangensa	0.0995
T.nujiangensa	0.5216
T.stewarti	0.0363
T.stewarti	0.1601
T.stewarti	0.0342
T.stewarti	0.0683
T.stewarti	0.0285
T.stewarti	0.0321
T.stewarti	0.0344
T.stewarti	0.109
T.stewarti	0.0598
T.stewarti	0.0938
T.stewarti	0.111
T.stewarti	0.046
T.stewarti	0.1115
T.jianchuanensis	0.0321
T.jianchuanensis	0.0338
T.jianchuanensis	0.0402
T.jianchuanensis	0.0605
T.jianchuanensis	0.0446
T.jianchuanensis	0.0888
T.jianchuanensis	0.0847
T.jianchuanensis	0.2682
T.jianchuanensis	0.0396
T.jianchuanensis	0.0122
T.jianchuanensis	0.0787
T.jianchuanensis	0.1023
T.venusta	0.0548
T.venusta	0.246
T.venusta	0.0355
T.venusta	0.0829
T.venusta	0.0667
T.venusta	0.05
T.venusta	0.0559
T.venusta	0.1174
T.venusta	0.0058
T.venusta	0.0132
T.venusta	0.0253
T.venusta	0.0405
T.dalaica	0.0227
T.dalaica	0.8368
T.dalaica	0.0298
T.dalaica	0.0393
T.dalaica	0.0098
T.dalaica	0.0363
T.dalaica	0.0399
T.dalaica	0.0696
T.dalaica	0.0957
T.dalaica	0.0525
T.dalaica	0.0496
T.dalaica	0.0641
T.wuweiensis	0.037
T.wuweiensis	0.3517
T.wuweiensis	0.0073
T.wuweiensis	0.0258
T.wuweiensis	0.0131
T.wuweiensis	0.0578
T.wuweiensis	0.0391
T.wuweiensis	0.08
T.wuweiensis	0.1937
T.wuweiensis	0.0548
T.wuweiensis	0.1577
T.wuweiensis	0.0972
T.wuweiensis	0.0433
T.stolickai	0.0253
T.stolickai	0.065
T.stolickai	0.0578
T.stolickai	0.377
T.stolickai	0.0878
T.stolickai	0.081
T.sellaefer	0.0609
T.sellaefer	0.0232
T.sellaefer	0.0446
T.sellaefer	0.081
T.sellaefer	0.0727
T.sellaefer	0.1336
T.sellaefer	0.0846
T.sellaefer	0.0601
T.weiheensis	0.0149
T.weiheensis	0.0277
T.weiheensis	0.1303
T.weiheensis	0.1393
T.weiheensis	0.0908
T.weiheensis	0.0714
T.weiheensis	0.1421
T.weiheensis	0.1086
T.markehenensis	0.1263
T.markehenensis	0.0431
T.markehenensis	0.1281
T.markehenensis	0.0214
T.markehenensis	0.0375
T.markehenensis	0.0504
T.markehenensis	0.1514
T.chondrostoma	0.0875
T.chondrostoma	0.062
T.chondrostoma	0.1426
T.chondrostoma	0.0837
T.chondrostoma	0.0911
T.alticeps	0.0474
T.alticeps	0.3389
T.alticeps	0.0535
T.alticeps	0.0297
T.alticeps	0.0743
T.alticeps	0.0696
T.alticeps	0.077
T.alticeps	0.1149
T.alticeps	0.359
T.alticeps	0.0619
T.alticeps	0.182
T.alticeps	0.0256
T.alticeps	0.2794
T.moquensis	0.0211
T.moquensis	0.1001
T.moquensis	0.0704
T.moquensis	0.0346
T.moquensis	0.0248
T.moquensis	0.0501
T.moquensis	0.0938
T.moquensis	0.0375
T.moquensis	0.0326
T.moquensis	0.0477
T.moquensis	0.0883
T.bleekeri	0.0364
T.bleekeri	0.7095
T.bleekeri	0.0404
T.bleekeri	0.0506
T.bleekeri	0.0238
T.bleekeri	0.0413
T.bleekeri	0.1644
T.bleekeri	0.1073
T.bleekeri	0.0526
T.bleekeri	0.0551
T.bleekeri	0.056
T.bleekeri	0.232
T.dorsalis	0.0076
T.dorsalis	0.0372
T.dorsalis	0.0161
T.dorsalis	0.0359
T.dorsalis	0.0602
T.dorsalis	0.1352
T.dorsalis	0.0545
T.dorsalis	0.0441
T.dorsalis	0.0244
T.dorsalis	0.0439
T.dorsalis	0.0537
T.strauchii	0.0289
T.strauchii	0.0715
T.strauchii	0.0315
T.strauchii	0.0387
T.strauchii	0.0138
T.strauchii	0.1006
T.strauchii	0.1008
T.strauchii	0.0577
T.strauchii	0.0268
T.strauchii	0.0593
T.strauchii	0.1284
T.ulacholica	0.0383
T.ulacholica	0.5268
T.ulacholica	0.0606
T.ulacholica	0.0202
T.ulacholica	0.0338
T.ulacholica	0.1106
T.ulacholica	0.0296
T.ulacholica	0.0371
T.ulacholica	0.0589
T.ulacholica	0.172
T.ulacholica	0.0317
T.ulacholica	0.0958
T.microphthalma	0.0379
T.microphthalma	0.0249
T.microphthalma	0.0103
T.microphthalma	0.0269
T.microphthalma	0.1132
T.microphthalma	0.0304
T.microphthalma	0.053
T.microphthalma	0.056
T.microphthalma	0.0783
T.microphthalma	0.1103
T.bombifrons	0.0136
T.bombifrons	0.0737
T.bombifrons	0.1396
T.bombifrons	0.0545
T.bombifrons	0.2048
T.bombifrons	0.0579
T.bombifrons	0.0814
T.bombifrons	0.1749
T.bombifrons	0.109
T.bombifrons	0.2751
T.tenuis	0.3566
T.tenuis	0.064
T.tenuis	0.0444
T.tenuis	1.1042
T.tenuis	0.0426
T.tenuis	0.1226
T.tenuis	0.1788
T.tenuis	0.0818
T.tenuis	0.0642
T.tenuis	0.0384

## Sheet: Group Statistics & Significance
species	Sample Size	Mean	Std Dev	Std Error	Significance Group
T.pseudostenura	3	0.373067	0.25519	0.079271	a
T.robusta	7	0.346814	0.307841	0.051895	a
T.wudangensis	11	0.334164	0.271499	0.0413979	a
T.tianeensis	3	0.296333	0.364148	0.079271	ab
T.zhenfengensis	6	0.287417	0.113386	0.056053	ab
T.rosa	3	0.269133	0.0356978	0.079271	ab
T.scleroptera	7	0.255514	0.536419	0.051895	ab
T.nujiangensa	6	0.22335	0.160642	0.056053	ab
T.anterodorsalis	4	0.2222	0.260782	0.0686507	ab
T.rongduensis	6	0.220367	0.166302	0.056053	ab
T.tenuis	10	0.20976	0.328904	0.0434185	ab
T.pseudoscleroptera	3	0.1838	0.102595	0.079271	ab
T.anlongensis	8	0.172613	0.0865385	0.0485433	ab
T.longipectoralis	7	0.169314	0.0687948	0.051895	ab
T.cuneicephala	10	0.14362	0.117799	0.0434185	ab
T.xiangxiensis	13	0.143408	0.0778702	0.0380805	ab
T.macrocephala	8	0.1402	0.0825728	0.0485433	ab
T.alticeps	13	0.131785	0.118716	0.0380805	ab
T.bleekeri	12	0.130783	0.192409	0.0396355	ab
T.brevicauda	8	0.130112	0.133065	0.0485433	ab
T.baotianensis	12	0.128483	0.0789768	0.0396355	ab
T.lixianensis	7	0.126043	0.135698	0.051895	ab
T.nandanensis	9	0.121144	0.0434898	0.0457671	ab
T.bombifrons	10	0.11845	0.0801689	0.0434185	ab
T.stolickai	6	0.11565	0.129889	0.056053	ab
T.longliensis	13	0.1131	0.171149	0.0380805	ab
T.dalaica	12	0.112175	0.22933	0.0396355	ab
T.erythraea	13	0.111823	0.112003	0.0380805	ab
T.hsutschouensis	10	0.11166	0.144479	0.0434185	ab
T.brevibarba	12	0.110175	0.118291	0.0396355	ab
T.nanpanjiangensis	12	0.102158	0.0953177	0.0396355	ab
T.ulacholica	12	0.101283	0.141044	0.0396355	ab
T.stenura	10	0.09824	0.137935	0.0434185	ab
T.cehengensis	13	0.0967385	0.0709868	0.0380805	ab
T.chondrostoma	5	0.09338	0.0297523	0.061403	ab
T.weiheensis	8	0.0906375	0.049251	0.0485433	ab
T.wuweiensis	13	0.0891154	0.0960454	0.0380805	ab
T.markehenensis	7	0.0797429	0.0532804	0.051895	ab
T.microps	13	0.0793769	0.0803412	0.0380805	ab
T.qiubeiensis	13	0.0778231	0.0455123	0.0380805	ab
T.huapingensis	4	0.0769	0.050456	0.0686507	ab
T.jianchuanensis	12	0.0738083	0.0670366	0.0396355	ab
T.stewarti	13	0.0711538	0.04195	0.0380805	ab
T.sellaefer	8	0.0700875	0.0325194	0.0485433	ab
T.venusta	12	0.0661667	0.0642863	0.0396355	ab
T.grahami	12	0.0626667	0.0338067	0.0396355	ab
T.tibetana	11	0.0612545	0.0478247	0.0413979	ab
T.strauchii	11	0.0598182	0.0368769	0.0413979	ab
T.langpingensis	13	0.0584154	0.0407896	0.0380805	ab
T.orientalis	7	0.0565	0.0378023	0.051895	ab
T.aliensis	10	0.0553	0.0348175	0.0434185	ab
T.moquensis	11	0.0546364	0.0287172	0.0413979	ab
T.microphthalma	10	0.05412	0.0358651	0.0434185	ab
T.dorsalis	11	0.0466182	0.0336277	0.0413979	ab
T.angeli	7	0.0373714	0.0258827	0.051895	ab
T.yarkandensis	13	0.0162154	0.0137683	0.0380805	ab

## Sheet: One-way ANOVA Table
Source of Variation	df	Sum of Squares	Mean Square	F value	P value
Between Groups	55	2.62303	0.0476914	2.52983	8.16888e-08
Within Groups	467	8.80372	0.0188517
